# Supplementary material for: Characterization of brain tumor initiating cells isolated from an animal model of CNS primitive neuroectodermal tumors
Source: Oncotarget. 2018 Feb 9;9(17):13733–47. doi: 10.18632/oncotarget.24460 (PMC5862611; doi:10.18632/oncotarget.24460)
Supplement: Supplementary file 2 [file oncotarget-09-13733-s002.xlsx]

## Sheet: LC26-RTL(170)
Ensembl:	LC26-RTL(170) normalized expression	LC26-R normalized expression	gene	CNV	CNV
ENSG00000165752	7.99	7.88381	STK32C	gain	1
ENSG00000148814	8.35979	8.28666	LRRC27	gain	1
ENSG00000171813	6.67671	6.31332	PWWP2B	gain	1
ENSG00000180066	2.92585	2.42612	C10orf91	gain	1
ENSG00000068383	9.09985	9.15882	INPP5A	gain	1
ENSG00000148826	4.19283	3.23369	NKX6-2	gain	1
ENSG00000197177	2.92585	2.42612	GPR123	gain	1
ENSG00000171798	4.53485	5.39363	KNDC1	gain	1
ENSG00000171794	2.42612	2.42612	UTF1	gain	1
ENSG00000151650	4.90576	4.93285	VENTX	gain	1
ENSG00000151651	4.65742	5.23407	ADAM8	gain	1
ENSG00000130640	9.8627	10.2057	TUBGCP2	gain	1
ENSG00000198546	7.55271	7.89956	ZNF511	gain	1
ENSG00000130643	2.92585	3.00083	CALY	gain	1
ENSG00000165828	3.71192	3.55421	PRAP1	gain	1
ENSG00000127884	10.3353	10.3026	ECHS1	gain	1
ENSG00000148832	6.41469	6.34448	PAOX	gain	1
ENSG00000254536	2.42612	3.00083	MTG1	gain	1
ENSG00000203772	7.02648	5.76268	SPRN	gain	1
ENSG00000130649	4.07473	4.3632	CYP2E1	gain	1
ENSG00000171772	2.42612	2.42612	SYCE1	gain	1
ENSG00000225899	2.42612	2.42612	FRG2B	gain	1
ENSG00000257115	2.42612	2.42612	OR11H12	gain	1
ENSG00000222036	3.28335	3.23369	POTEG	gain	1
ENSG00000182652	2.92585	2.42612	OR4Q3	gain	1
ENSG00000176299	2.42612	2.42612	OR4M1	gain	1
ENSG00000176294	2.42612	2.42612	OR4N2	gain	1
ENSG00000165762	2.42612	2.42612	OR4K2	gain	1
ENSG00000176281	2.42612	2.42612	OR4K5	gain	1
ENSG00000155249	2.42612	2.42612	OR4K1	gain	1
ENSG00000169488	2.92585	2.42612	OR4K15	gain	1
ENSG00000169484	2.42612	2.42612	OR4K14	gain	1
ENSG00000176253	2.42612	2.42612	OR4K13	gain	1
ENSG00000176246	2.42612	2.42612	OR4L1	gain	1
ENSG00000176230	2.42612	2.42612	OR4K17	gain	1
ENSG00000184394	2.42612	2.42612	OR4N5	gain	1
ENSG00000196832	2.42612	2.42612	OR11G2	gain	1
ENSG00000176219	2.42612	2.42612	OR11H6	gain	1
ENSG00000176198	3.28335	3.00083	OR11H4	gain	1
ENSG00000136319	9.66158	9.6039	TTC5	gain	1
ENSG00000100814	10.5052	10.9293	CCNB1IP1	gain	1
ENSG00000215405	3.1294	2.42612	GOLGA6L6	gain	1
ENSG00000233917	2.42612	3.00083	POTEB	gain	1
ENSG00000154639	11.4168	11.6814	CXADR	gain	1
ENSG00000183706	2.42612	2.42612	OR4N4	gain	1
ENSG00000182974	3.28335	2.42612	OR4M2	gain	1
ENSG00000197414	2.92585	2.42612	GOLGA6L1	gain	1
ENSG00000153575	9.48663	9.33712	TUBGCP5	gain	1
ENSG00000068793	12.1855	11.7758	CYFIP1	gain	1
ENSG00000140157	9.86573	9.53834	NIPA2	gain	1
ENSG00000170113	9.83519	10.1141	NIPA1	gain	1
ENSG00000180229	8.55234	7.96093	HERC2P3	gain	1
ENSG00000259414	2.42612	2.42612	HERC2P7	gain	1
ENSG00000179455	8.6088	7.38372	MKRN3	gain	1
ENSG00000254585	3.71192	3.89277	MAGEL2	gain	1
ENSG00000182636	8.98399	10.0983	NDN	gain	1
ENSG00000260551	2.42612	4.22587	PWRN2	gain	1
ENSG00000259905	4.13524	4.80017	PWRN1	gain	1
ENSG00000128739	8.09687	8.11734	SNRPN	gain	1
ENSG00000214265	10.7332	10.3616	SNURF	gain	1
ENSG00000238810	2.42612	2.42612	SNORD107	gain	1
ENSG00000239169	2.42612	2.42612	SNORD109B	loss	-1
ENSG00000207063	2.92585	3.40903	SNORD116-1	loss	-1
ENSG00000207001	2.92585	3.00083	SNORD116-2	loss	-1
ENSG00000207014	2.42612	2.42612	SNORD116-3	loss	-1
ENSG00000207464	3.41133	4.22587	SNORD116-4	loss	-1
ENSG00000207191	2.42612	2.42612	SNORD116-5	loss	-1
ENSG00000207093	2.42612	3.00083	SNORD116-8	loss	-1
ENSG00000200661	3.28335	3.00083	SNORD116-10	loss	-1
ENSG00000206609	3.28335	3.00083	SNORD116-11	loss	-1
ENSG00000207197	3.62182	2.42612	SNORD116-12	loss	-1
ENSG00000207137	3.52257	4.3632	SNORD116-13	loss	-1
ENSG00000206621	5.62181	5.7393	SNORD116-14	loss	-1
ENSG00000207174	3.1294	3.98542	SNORD116-15	loss	-1
ENSG00000207263	2.92585	2.42612	SNORD116-16	loss	-1
ENSG00000207460	2.42612	2.42612	SNORD116-19	loss	-1
ENSG00000206688	2.92585	2.42612	SNORD116-18	loss	-1
ENSG00000207159	2.42612	2.42612	SNORD116-22	loss	-1
ENSG00000207375	3.71192	3.55421	SNORD116-23	loss	-1
ENSG00000207279	3.28335	3.67991	SNORD116-24	loss	-1
ENSG00000252326	3.28335	3.40903	SNORD116-25	loss	-1
ENSG00000251815	3.1294	3.40903	SNORD116-26	loss	-1
ENSG00000251896	6.09369	5.61619	SNORD116-27	loss	-1
ENSG00000251932	2.42612	2.42612	SNORD116-28	loss	-1
ENSG00000207245	2.92585	3.00083	SNORD116-29	loss	-1
ENSG00000201831	2.42612	2.42612	SNORD115-1	loss	-1
ENSG00000199712	2.42612	2.42612	SNORD115-2	loss	-1
ENSG00000199970	2.42612	2.42612	SNORD115-3	loss	-1
ENSG00000200680	2.92585	2.42612	SNORD115-4	loss	-1
ENSG00000200503	2.42612	2.42612	SNORD115-5	loss	-1
ENSG00000200812	2.42612	2.42612	SNORD115-6	loss	-1
ENSG00000202176	2.42612	2.42612	SNORD115-7	loss	-1
ENSG00000200726	2.42612	2.42612	SNORD115-8	loss	-1
ENSG00000201943	2.42612	2.42612	SNORD115-10	loss	-1
ENSG00000200486	2.42612	2.42612	SNORD115-11	loss	-1
ENSG00000200228	2.42612	2.42612	SNORD115-13	loss	-1
ENSG00000199960	2.42612	2.42612	SNORD115-14	loss	-1
ENSG00000200757	2.42612	2.42612	SNORD115-16	loss	-1
ENSG00000201482	2.42612	2.42612	SNORD115-17	loss	-1
ENSG00000201679	2.42612	2.42612	SNORD115-15	loss	-1
ENSG00000201326	2.42612	2.42612	SNORD115-22	loss	-1
ENSG00000199489	2.92585	2.42612	SNORD115-25	loss	-1
ENSG00000201937	2.42612	2.42612	SNORD115-26	loss	-1
ENSG00000200987	2.42612	2.42612	SNORD115-30	loss	-1
ENSG00000202188	2.42612	2.42612	SNORD115-31	loss	-1
ENSG00000200949	2.42612	2.42612	SNORD115-32	loss	-1
ENSG00000200593	2.42612	2.42612	SNORD115-33	loss	-1
ENSG00000201992	2.42612	2.42612	SNORD115-35	loss	-1
ENSG00000200638	2.42612	2.42612	SNORD115-37	loss	-1
ENSG00000201907	2.42612	2.42612	SNORD115-38	loss	-1
ENSG00000200564	2.42612	2.42612	SNORD115-39	loss	-1
ENSG00000199537	2.42612	2.42612	SNORD115-40	loss	-1
ENSG00000200478	2.42612	2.42612	SNORD115-41	loss	-1
ENSG00000202261	2.42612	2.42612	SNORD115-44	loss	-1
ENSG00000157423	8.04798	8.60119	HYDIN	gain	1
ENSG00000105556	7.55271	7.91515	MIER2	gain	1
ENSG00000105549	2.42612	3.23369	THEG	gain	1
ENSG00000183186	4.01094	6.01679	C2CD4C	gain	1
ENSG00000129946	5.39148	5.19983	SHC2	gain	1
ENSG00000181781	2.92585	2.42612	ODF3L2	gain	1
ENSG00000099866	4.07473	3.79166	MADCAM1	gain	1
ENSG00000099804	9.71063	9.7759	CDC34	gain	1
ENSG00000197540	3.1294	2.42612	GZMM	gain	1
ENSG00000172270	11.975	11.884	BSG	gain	1
ENSG00000099822	5.19635	5.05369	HCN2	gain	1
ENSG00000099821	9.34498	8.91197	POLRMT	gain	1
ENSG00000070388	4.73321	4.48699	FGF22	gain	1
ENSG00000070423	8.31622	7.99066	RNF126	gain	1
ENSG00000070404	6.91389	6.55877	FSTL3	gain	1
ENSG00000099864	9.61321	10.3559	PALM	gain	1
ENSG00000099812	4.65742	3.67991	C19orf21	gain	1
ENSG00000011304	12.1682	12.6464	PTBP1	gain	1
ENSG00000129951	7.72705	8.76206	LPPR3	gain	1
ENSG00000186652	2.92585	2.42612	PRG2	gain	1
ENSG00000172232	4.80491	4.54467	AZU1	gain	1
ENSG00000196415	2.42612	2.42612	PRTN3	gain	1
ENSG00000197561	2.42612	2.42612	ELANE	gain	1
ENSG00000197766	3.62182	3.79166	CFD	gain	1
ENSG00000175221	9.59631	9.7844	MED16	gain	1
ENSG00000116014	3.1294	3.67991	KISS1R	gain	1
ENSG00000116017	9.09642	10.5923	ARID3A	gain	1
ENSG00000065268	9.17818	8.96783	WDR18	gain	1
ENSG00000116032	3.52257	3.23369	GRIN3B	gain	1
ENSG00000182087	10.5162	10.1704	C19orf6	gain	1
ENSG00000064666	11.1277	12.0587	CNN2	gain	1
ENSG00000064687	8.25907	8.24616	ABCA7	gain	1
ENSG00000180448	7.66817	9.80824	HMHA1	gain	1
ENSG00000099817	10.556	10.1209	POLR2E	gain	1
ENSG00000167468	10.9082	10.9061	GPX4	gain	1
ENSG00000064932	8.96907	9.266	SBNO2	gain	1
ENSG00000118046	9.97993	9.70147	STK11	gain	1
ENSG00000099625	6.89027	7.02963	C19orf26	gain	1
ENSG00000099624	8.56728	8.09926	ATP5D	gain	1
ENSG00000167470	9.83004	9.87616	MIDN	gain	1
ENSG00000099622	12.7359	12.477	CIRBP	gain	1
ENSG00000228300	5.11545	4.75286	C19orf24	gain	1
ENSG00000099617	6.32337	7.53268	EFNA2	gain	1
ENSG00000160953	10.4465	10.2088	MUM1	gain	1
ENSG00000115286	7.74907	7.64915	NDUFS7	gain	1
ENSG00000130005	7.8625	8.47369	GAMT	gain	1
ENSG00000071626	9.57059	10.4963	DAZAP1	gain	1
ENSG00000115268	10.7104	10.8871	RPS15	gain	1
ENSG00000115266	9.69598	10.3569	APC2	gain	1
ENSG00000119559	8.99693	8.66402	C19orf25	gain	1
ENSG00000115257	6.16128	6.66117	PCSK4	gain	1
ENSG00000080573	7.8984	7.98575	COL5A3	loss	-2
ENSG00000116254	5.2223	4.70381	CHD5	gain	1
ENSG00000116251	12.1188	12.1174	RPL22	gain	1
ENSG00000158286	6.89819	6.19858	RNF207	gain	1
ENSG00000116237	10.8236	11.1489	ICMT	gain	1
ENSG00000173673	4.01094	3.67991	HES3	gain	1
ENSG00000158292	8.15738	9.36197	GPR153	gain	1
ENSG00000097021	10.1722	9.92827	ACOT7	gain	1
ENSG00000069812	6.0081	5.42346	HES2	gain	1
ENSG00000187017	4.53485	3.55421	ESPN	gain	1
ENSG00000215788	7.52234	6.82448	TNFRSF25	gain	1
ENSG00000171680	9.12532	8.29463	PLEKHG5	gain	1
ENSG00000219481	10.6432	10.9882	NBPF1	gain	2
ENSG00000173531	8.46461	7.73949	MST1	gain	2
ENSG00000268869	4.13524	3.67991	ESPNP	gain	2
ENSG00000058453	9.8485	10.1726	CROCC	gain	2
ENSG00000168389	6.83361	7.4133	MFSD2A	loss	-1
ENSG00000131236	12.6253	12.1757	CAP1	loss	-1
ENSG00000131238	11.1486	10.8944	PPT1	loss	-1
ENSG00000117000	10.7959	11.1609	RLF	loss	-1
ENSG00000188800	4.53485	5.30011	TMCO2	loss	-1
ENSG00000084073	10.5359	9.81241	ZMPSTE24	loss	-1
ENSG00000049089	5.80282	6.85718	COL9A2	loss	-1
ENSG00000084070	8.83967	8.76206	SMAP2	loss	-1
ENSG00000263464	2.42612	2.42612	PPIAL4G	gain	1
ENSG00000264416	2.42612	2.42612	FAM72D	gain	1
ENSG00000158458	3.62182	4.15099	NRG2	gain	1
ENSG00000203832	7.7447	6.73345	NBPF20	gain	1
ENSG00000266338	2.42612	2.42612	NBPF15	gain	1
ENSG00000122497	7.55771	7.97587	NBPF14	gain	1
ENSG00000225241	9.52157	9.59102	NBPF8	gain	1
ENSG00000269713	2.42612	2.42612	NBPF10	gain	1
ENSG00000263353	2.42612	2.42612	PPIAL4A	gain	1
ENSG00000152042	2.42612	2.42612	NBPF11	gain	1
ENSG00000265718	2.42612	2.42612	PDE4DIP	gain	1
ENSG00000265808	2.42612	2.42612	SEC22B	gain	1
ENSG00000264983	2.42612	2.42612	NOTCH2NL	gain	1
ENSG00000136883	3.79475	2.42612	KIF12	loss	-1
ENSG00000196739	9.55943	10.0128	COL27A1	loss	-1
ENSG00000229314	3.94342	3.55421	ORM1	loss	-1
ENSG00000228278	3.41133	3.40903	ORM2	loss	-1
ENSG00000182378	10.2092	10.2035	PLCXD1	gain	1
ENSG00000178605	8.52709	8.55882	GTPBP6	gain	1
ENSG00000167393	8.47257	8.84576	PPP2R3B	gain	1
ENSG00000185960	5.99332	5.9574	SHOX	gain	1
ENSG00000205755	3.1294	3.00083	CRLF2	gain	1
ENSG00000198223	5.2223	5.64169	CSF2RA	gain	1
ENSG00000185291	5.11545	4.97433	IL3RA	gain	1
ENSG00000169100	12.3242	12.0727	SLC25A6	gain	1
ENSG00000169093	9.37076	9.27004	ASMTL	gain	1
ENSG00000182162	3.62182	3.00083	P2RY8	gain	1
ENSG00000196433	4.577	4.84587	ASMT	gain	1
ENSG00000169084	8.6184	8.81009	DHRSX	gain	1
ENSG00000214717	9.00427	9.48887	ZBED1	gain	1
ENSG00000129824	2.92585	2.42612	RPS4Y1	gain	1
ENSG00000184895	2.42612	2.42612	SRY	gain	1
ENSG00000067646	2.92585	2.42612	ZFY	gain	1
ENSG00000176679	2.42612	2.42612	TGIF2LY	gain	1
ENSG00000099715	4.53485	4.48699	PCDH11Y	gain	1
ENSG00000239225	2.42612	2.42612	TTTY23	gain	1
ENSG00000168757	2.42612	2.42612	TSPY2	gain	1
ENSG00000228890	2.42612	2.42612	TTTY21	gain	1
ENSG00000099721	2.42612	2.42612	AMELY	gain	1
ENSG00000092377	3.71192	3.55421	TBL1Y	gain	1
ENSG00000101849	8.97842	10.1801	TBL1X	gain	1
ENSG00000183943	10.5623	10.8538	PRKX	gain	1
ENSG00000225520	2.42612	2.42612	TTTY16	gain	1
ENSG00000233699	2.42612	2.42612	TTTY18	gain	1
ENSG00000232419	2.42612	2.42612	TTTY19	gain	1
ENSG00000197038	2.42612	2.42612	RBMY1A3P	gain	1
ENSG00000232808	2.42612	2.42612	TTTY20	gain	1
ENSG00000258992	2.42612	2.42612	TSPY1	gain	1
ENSG00000228927	2.42612	2.42612	TSPY3	gain	1
ENSG00000231436	2.42612	2.42612	RBMY3AP	gain	1
ENSG00000224075	2.42612	2.42612	TTTY22	gain	1
ENSG00000233864	4.19283	4.65288	TTTY15	gain	1
ENSG00000114374	4.35092	4.15099	USP9Y	gain	1
ENSG00000067048	4.39945	3.79166	DDX3Y	gain	1
ENSG00000183878	4.35092	4.59989	UTY	gain	1
ENSG00000154620	3.28335	2.42612	TMSB4Y	gain	1
ENSG00000129862	2.42612	2.42612	VCY	gain	1
ENSG00000129864	2.42612	2.42612	VCY1B	gain	1
ENSG00000165246	3.79475	3.89277	NLGN4Y	gain	1
ENSG00000224989	2.42612	2.42612	FAM41AY1	gain	1
ENSG00000182415	2.42612	2.42612	CDY2A	gain	1
ENSG00000129873	2.42612	2.42612	CDY2B	gain	1
ENSG00000172468	2.42612	2.42612	HSFY1	gain	1
ENSG00000169953	2.42612	2.42612	HSFY2	gain	1
ENSG00000012817	3.52257	3.23369	KDM5D	gain	1
ENSG00000198692	4.73321	4.4266	EIF1AY	gain	1
ENSG00000157828	2.42612	2.42612	RPS4Y2	gain	1
ENSG00000242300	2.42612	2.42612	RBMY2EP	gain	1
ENSG00000244395	2.42612	2.42612	RBMY1D	gain	1
ENSG00000242875	2.42612	2.42612	RBMY1B	gain	1
ENSG00000226941	2.42612	2.42612	RBMY1J	gain	1
ENSG00000234414	2.42612	2.42612	RBMY1A1	gain	1
ENSG00000169800	2.42612	2.42612	RBMY1F	gain	1
ENSG00000242389	2.42612	2.42612	RBMY1E	gain	1
ENSG00000169789	2.42612	2.42612	PRY	gain	1
ENSG00000131548	2.42612	2.42612	TTTY6B	gain	1
ENSG00000243040	2.92585	3.23369	RBMY2FP	gain	1
