# Supplementary material for: Characterization of brain tumor initiating cells isolated from an animal model of CNS primitive neuroectodermal tumors
Source: Oncotarget. 2018 Feb 9;9(17):13733–47. doi: 10.18632/oncotarget.24460 (PMC5862611; doi:10.18632/oncotarget.24460)
Supplement: Supplementary file 3 [file oncotarget-09-13733-s003.xlsx]

## Sheet: LC25-RTL(293)
Ensembl:	LC25-RTL(293) normalized expression	LC25-R normalized expression	gene	CNV	CNV
ENSG00000068383	9.78681	8.67283	INPP5A	gain	1
ENSG00000148826	3.58575	3.63906	NKX6-2	gain	1
ENSG00000197177	3.46864	3.81416	GPR123	gain	1
ENSG00000171798	4.34464	7.25631	KNDC1	gain	1
ENSG00000171794	2.42612	2.42612	UTF1	gain	1
ENSG00000151650	4.55073	5.03083	VENTX	gain	1
ENSG00000151651	4.88527	5.49241	ADAM8	gain	1
ENSG00000130640	10.6944	10.0581	TUBGCP2	gain	1
ENSG00000198546	8.02097	7.72804	ZNF511	gain	1
ENSG00000130643	3.95202	3.42579	CALY	gain	1
ENSG00000165828	3.69009	4.51824	PRAP1	gain	1
ENSG00000127884	11.5935	10.1513	ECHS1	gain	1
ENSG00000148832	7.01367	6.68811	PAOX	gain	1
ENSG00000254536	3.17113	2.42612	MTG1	gain	1
ENSG00000203772	7.51966	6.2252	SPRN	gain	1
ENSG00000130649	3.58575	3.81416	CYP2E1	gain	1
ENSG00000171772	2.42612	2.42612	SYCE1	gain	1
ENSG00000225899	2.42612	2.42612	FRG2B	gain	1
ENSG00000013573	8.84031	9.78264	DDX11	loss	-1
ENSG00000201839	2.95581	3.42579	SNORD114-3	loss	-1
ENSG00000200832	2.42612	2.42612	SNORD114-4	loss	-1
ENSG00000199798	2.42612	2.42612	SNORD114-5	loss	-1
ENSG00000201263	2.42612	2.42612	SNORD114-6	loss	-1
ENSG00000199390	2.42612	3.81416	SNORD114-7	loss	-1
ENSG00000201240	2.42612	3.13991	SNORD114-9	loss	-1
ENSG00000200279	2.42612	4.21679	SNORD114-10	loss	-1
ENSG00000200608	2.42612	3.42579	SNORD114-11	loss	-1
ENSG00000202270	2.42612	2.42612	SNORD114-12	loss	-1
ENSG00000201247	2.42612	3.81416	SNORD114-13	loss	-1
ENSG00000199593	2.42612	4.32552	SNORD114-14	loss	-1
ENSG00000201557	2.42612	2.42612	SNORD114-15	loss	-1
ENSG00000199914	2.42612	3.13991	SNORD114-16	loss	-1
ENSG00000201569	2.42612	2.42612	SNORD114-17	loss	-1
ENSG00000202142	2.42612	3.13991	SNORD114-18	loss	-1
ENSG00000199942	2.42612	2.42612	SNORD114-19	loss	-1
ENSG00000202048	2.42612	2.42612	SNORD114-20	loss	-1
ENSG00000200280	2.42612	3.9646	SNORD114-21	loss	-1
ENSG00000202293	2.42612	2.42612	SNORD114-22	loss	-1
ENSG00000200406	2.42612	3.13991	SNORD114-23	loss	-1
ENSG00000201899	2.42612	3.81416	SNORD114-24	loss	-1
ENSG00000200612	2.42612	2.42612	SNORD114-25	loss	-1
ENSG00000200413	2.42612	2.42612	SNORD114-26	loss	-1
ENSG00000200636	2.42612	2.42612	SNORD114-27	loss	-1
ENSG00000200480	2.42612	3.42579	SNORD114-28	loss	-1
ENSG00000201689	2.42612	3.42579	SNORD114-29	loss	-1
ENSG00000201318	2.42612	3.13991	SNORD114-30	loss	-1
ENSG00000200089	2.42612	2.42612	SNORD114-31	loss	-1
ENSG00000203485	8.98085	8.73781	INF2	gain	1
ENSG00000179627	5.92668	5.76893	ZBTB42	gain	1
ENSG00000099814	9.43024	7.0522	KIAA0284	gain	1
ENSG00000166428	3.58575	3.13991	PLD4	gain	1
ENSG00000185567	14.9661	7.29387	AHNAK2	gain	1
ENSG00000140104	9.46655	7.91631	C14orf79	gain	1
ENSG00000170779	9.7257	9.01371	CDCA4	gain	1
ENSG00000183484	4.22741	4.09741	GPR132	gain	1
ENSG00000184916	4.16431	6.03028	JAG2	gain	1
ENSG00000183828	7.51966	7.35438	NUDT14	gain	1
ENSG00000185024	9.74308	9.7151	BRF1	gain	1
ENSG00000184887	8.95125	7.80805	BTBD6	gain	1
ENSG00000179364	11.0722	10.6563	PACS2	gain	1
ENSG00000182979	10.8831	10.226	MTA1	gain	1
ENSG00000182809	9.75902	7.96366	CRIP2	gain	1
ENSG00000257341	2.95581	4.09741	CRIP1	gain	1
ENSG00000185347	7.94576	7.65297	C14orf80	gain	1
ENSG00000184986	4.50223	4.60475	TMEM121	gain	1
ENSG00000211891	2.42612	2.42612	IGHE	gain	1
ENSG00000211898	2.42612	2.42612	IGHD	gain	1
ENSG00000233988	2.95581	3.13991	ADAM6	gain	1
ENSG00000129910	4.28741	4.32552	CDH15	gain	1
ENSG00000170100	8.22204	7.45727	ZNF778	gain	1
ENSG00000167522	11.6904	10.73	ANKRD11	gain	1
ENSG00000197912	11.3962	10.923	SPG7	gain	1
ENSG00000167526	13.7246	12.9531	RPL13	gain	1
ENSG00000200084	2.42612	2.42612	SNORD68	gain	1
ENSG00000178773	8.56963	5.20235	CPNE7	gain	1
ENSG00000015413	2.42612	3.63906	DPEP1	gain	1
ENSG00000131165	10.5782	9.78484	CHMP1A	gain	1
ENSG00000167523	7.37419	8.03928	C16orf55	gain	1
ENSG00000185324	10.4206	10.2564	CDK10	gain	1
ENSG00000158792	8.14942	6.91421	SPATA2L	gain	1
ENSG00000158805	9.91607	8.28272	ZNF276	gain	1
ENSG00000187741	8.88572	9.87631	FANCA	gain	1
ENSG00000204991	7.26146	8.57462	SPIRE2	gain	1
ENSG00000141002	11.6013	10.6075	TCF25	gain	1
ENSG00000258839	5.94409	6.52889	MC1R	gain	1
ENSG00000258947	8.25356	8.5386	TUBB3	gain	1
ENSG00000140995	10.5153	9.57228	DEF8	gain	1
ENSG00000177946	6.19703	5.44806	CENPBD1	gain	1
ENSG00000003249	9.50924	6.97718	DBNDD1	gain	1
ENSG00000160551	14.2543	13.1225	TAOK1	gain	1
ENSG00000168792	7.31561	7.13735	ABHD15	gain	1
ENSG00000167543	8.65079	8.65852	TP53I13	gain	1
ENSG00000108262	10.4198	9.9662	GIT1	gain	1
ENSG00000198720	8.39219	8.44163	ANKRD13B	gain	1
ENSG00000167549	5.85484	5.40226	CORO6	gain	1
ENSG00000141298	10.5879	10.1479	SSH2	gain	1
ENSG00000161664	5.12228	5.76893	ASB16	gain	1
ENSG00000168591	9.38194	9.2484	TMUB2	gain	1
ENSG00000087152	10.3925	9.54401	ATXN7L3	gain	1
ENSG00000108312	11.3455	10.2908	UBTF	gain	1
ENSG00000108309	6.29499	6.94604	RUNDC3A	gain	1
ENSG00000013306	10.882	9.22916	SLC25A39	gain	1
ENSG00000030582	11.8481	10.2596	GRN	gain	1
ENSG00000161682	7.5482	7.76415	FAM171A2	gain	1
ENSG00000005961	4.39937	6.25099	ITGA2B	gain	1
ENSG00000172270	12.9537	11.8639	BSG	gain	1
ENSG00000099822	7.37419	4.42552	HCN2	gain	1
ENSG00000099821	10.5608	9.07964	POLRMT	gain	1
ENSG00000070388	4.64263	4.76233	FGF22	gain	1
ENSG00000070423	9.45002	7.79065	RNF126	gain	1
ENSG00000070404	6.98052	7.06675	FSTL3	gain	1
ENSG00000099864	8.8194	9.4502	PALM	gain	1
ENSG00000099812	6.21144	3.63906	C19orf21	gain	1
ENSG00000011304	12.4554	12.003	PTBP1	gain	1
ENSG00000129951	5.29724	7.62379	LPPR3	gain	1
ENSG00000186652	2.42612	2.42612	PRG2	gain	1
ENSG00000172232	4.16431	4.96853	AZU1	gain	1
ENSG00000196415	2.95581	2.42612	PRTN3	gain	1
ENSG00000197561	2.42612	2.42612	ELANE	gain	1
ENSG00000197766	4.34464	3.81416	CFD	gain	1
ENSG00000175221	9.85003	9.27053	MED16	gain	1
ENSG00000116014	3.3337	3.13991	KISS1R	gain	1
ENSG00000116017	7.34194	10.2485	ARID3A	gain	1
ENSG00000065268	9.36761	8.39058	WDR18	gain	1
ENSG00000116032	3.3337	4.51824	GRIN3B	gain	1
ENSG00000182087	11.2692	10.3514	C19orf6	gain	1
ENSG00000064666	12.1499	10.9978	CNN2	gain	1
ENSG00000064687	8.88124	7.74621	ABCA7	gain	1
ENSG00000180448	7.67784	9.13926	HMHA1	gain	1
ENSG00000099817	11.2003	10.2357	POLR2E	gain	1
ENSG00000167468	11.2428	10.7471	GPX4	gain	1
ENSG00000064932	10.0144	9.23561	SBNO2	gain	1
ENSG00000118046	10.6298	9.65149	STK11	gain	1
ENSG00000099625	8.13068	7.13735	C19orf26	gain	1
ENSG00000099624	9.98027	8.19287	ATP5D	gain	1
ENSG00000167470	9.59375	9.53098	MIDN	gain	1
ENSG00000099622	12.8367	12.3978	CIRBP	gain	1
ENSG00000228300	5.71962	4.90323	C19orf24	gain	1
ENSG00000099617	3.58575	5.96931	EFNA2	gain	1
ENSG00000160953	10.0487	10.1982	MUM1	gain	1
ENSG00000115286	8.72761	7.61392	NDUFS7	gain	1
ENSG00000130005	8.77424	8.50166	GAMT	gain	1
ENSG00000071626	10.8702	9.26424	DAZAP1	gain	1
ENSG00000115268	11.164	10.6683	RPS15	gain	1
ENSG00000115266	9.7207	9.78264	APC2	gain	1
ENSG00000119559	9.10507	8.3673	C19orf25	gain	1
ENSG00000115257	5.79846	7.17811	PCSK4	gain	1
ENSG00000196912	8.73011	9.19652	ANKRD36B	loss	-1
ENSG00000135976	9.3724	9.98352	ANKRD36	loss	-1
ENSG00000135940	11.4531	10.1699	COX5B	loss	-1
ENSG00000174279	2.42612	2.42612	EVX2	gain	1
ENSG00000128714	2.42612	2.42612	HOXD13	gain	1
ENSG00000170178	2.42612	2.42612	HOXD12	gain	1
ENSG00000128713	2.42612	2.42612	HOXD11	gain	1
ENSG00000128710	2.42612	2.42612	HOXD10	gain	1
ENSG00000128709	2.95581	2.42612	HOXD9	gain	1
ENSG00000175879	3.69009	3.9646	HOXD8	gain	1
ENSG00000170166	3.17113	4.83463	HOXD4	gain	1
ENSG00000128652	3.17113	3.13991	HOXD3	gain	1
ENSG00000128645	2.42612	2.42612	HOXD1	gain	1
ENSG00000128654	10.0266	9.02863	MTX2	gain	1
ENSG00000164093	2.42612	2.42612	PITX2	gain	1
ENSG00000174749	10.1866	4.68588	C4orf32	gain	1
ENSG00000138660	11.2279	9.37634	AP1AR	gain	1
ENSG00000145365	7.53114	6.57038	TIFA	gain	1
ENSG00000073331	9.61952	8.43044	ALPK1	gain	1
ENSG00000178403	4.92176	3.81416	NEUROG2	gain	1
ENSG00000138658	9.35798	10.7504	C4orf21	gain	1
ENSG00000174720	10.4329	9.722	LARP7	gain	1
ENSG00000145362	12.9754	11.804	ANK2	gain	1
ENSG00000146007	10.5081	9.95648	ZMAT2	gain	1
ENSG00000199990	2.42612	2.42612	VTRNA1-1	gain	1
ENSG00000202111	2.42612	2.42612	VTRNA1-2	gain	1
ENSG00000202515	2.95581	2.42612	VTRNA1-3	gain	1
ENSG00000204970	3.58575	2.42612	PCDHA1	gain	1
ENSG00000204969	4.45184	4.09741	PCDHA2	gain	1
ENSG00000255408	4.22741	4.32552	PCDHA3	gain	1
ENSG00000204967	6.59852	5.87265	PCDHA4	gain	1
ENSG00000204965	4.92176	4.09741	PCDHA5	gain	1
ENSG00000081842	4.80918	4.21679	PCDHA6	gain	1
ENSG00000204963	4.22741	3.9646	PCDHA7	gain	1
ENSG00000204962	4.59749	3.81416	PCDHA8	gain	1
ENSG00000204961	6.04428	6.00012	PCDHA9	gain	1
ENSG00000250120	4.64263	4.32552	PCDHA10	gain	1
ENSG00000249158	4.39937	6.1171	PCDHA11	gain	1
ENSG00000251664	4.50223	5.20235	PCDHA12	gain	1
ENSG00000239389	5.0257	3.9646	PCDHA13	gain	1
ENSG00000248383	6.53132	5.87265	PCDHAC1	gain	1
ENSG00000243232	6.83039	5.14752	PCDHAC2	gain	1
ENSG00000171815	2.42612	2.42612	PCDHB1	gain	1
ENSG00000112852	3.46864	6.3734	PCDHB2	gain	1
ENSG00000113205	2.95581	5.65699	PCDHB3	gain	1
ENSG00000081818	3.17113	5.14752	PCDHB4	gain	1
ENSG00000113209	3.3337	5.25509	PCDHB5	gain	1
ENSG00000113211	3.3337	4.21679	PCDHB6	gain	1
ENSG00000255622	2.95581	3.63906	PCDHB17	gain	1
ENSG00000113212	5.1831	4.90323	PCDHB7	gain	1
ENSG00000120322	4.22741	4.51824	PCDHB8	gain	1
ENSG00000196963	5.99506	5.6953	PCDHB16	gain	1
ENSG00000065833	10.826	5.03083	ME1	gain	1
ENSG00000177839	6.18247	6.34975	PCDHB9	gain	1
ENSG00000120324	6.95514	5.93782	PCDHB10	gain	1
ENSG00000197479	4.9573	6.76154	PCDHB11	gain	1
ENSG00000120328	5.35098	5.76893	PCDHB12	gain	1
ENSG00000187372	5.45261	5.93782	PCDHB13	gain	1
ENSG00000120327	7.34194	6.8651	PCDHB14	gain	1
ENSG00000113248	6.95514	5.65699	PCDHB15	gain	1
ENSG00000120329	3.69009	3.63906	SLC25A2	gain	1
ENSG00000178913	11.5216	10.7504	TAF7	gain	1
ENSG00000204956	5.09084	5.35491	PCDHGA1	gain	1
ENSG00000081853	4.45184	4.96853	PCDHGA2	gain	1
ENSG00000254245	4.16431	4.76233	PCDHGA3	gain	1
ENSG00000254221	5.42789	6.59069	PCDHGB1	gain	1
ENSG00000262576	5.67849	5.96931	PCDHGA4	gain	1
ENSG00000253910	6.15289	6.44212	PCDHGB2	gain	1
ENSG00000253485	5.12228	5.35491	PCDHGA5	gain	1
ENSG00000262209	5.05866	5.61761	PCDHGB3	gain	1
ENSG00000253731	5.67849	6.44212	PCDHGA6	gain	1
ENSG00000253537	7.08559	7.44619	PCDHGA7	gain	1
ENSG00000253953	8.90349	8.78689	PCDHGB4	gain	1
ENSG00000253767	6.10735	6.52889	PCDHGA8	gain	1
ENSG00000261934	5.99506	6.70682	PCDHGA9	gain	1
ENSG00000253305	10.3142	8.11113	PCDHGB6	gain	1
ENSG00000253846	8.20422	8.98341	PCDHGA10	gain	1
ENSG00000254122	7.89334	8.17956	PCDHGB7	gain	1
ENSG00000253873	6.79266	7.63358	PCDHGA11	gain	1
ENSG00000253159	6.07616	6.27633	PCDHGA12	gain	1
ENSG00000240184	10.0031	9.9408	PCDHGC3	gain	1
ENSG00000242419	7.82968	7.28146	PCDHGC4	gain	1
ENSG00000240764	7.10879	6.66914	PCDHGC5	gain	1
ENSG00000177706	8.65341	5.57711	FAM20C	gain	1
ENSG00000197461	7.13915	5.5354	PDGFA	gain	1
ENSG00000188191	8.53014	7.13735	PRKAR1B	gain	1
ENSG00000164818	10.3421	9.38506	HEATR2	gain	1
ENSG00000105963	4.22741	4.09741	ADAP1	gain	1
ENSG00000240230	8.49247	8.60976	COX19	gain	1
ENSG00000073067	4.34464	5.25509	CYP2W1	gain	1
ENSG00000146540	10.9266	10.4885	C7orf50	gain	1
ENSG00000164849	4.34464	4.21679	GPR146	gain	1
ENSG00000164850	6.25382	5.14752	GPER	gain	1
ENSG00000178381	7.97967	7.09541	ZFAND2A	gain	1
ENSG00000164853	2.42612	3.63906	UNCX	gain	1
ENSG00000164877	8.40784	8.16613	MICALL2	gain	1
ENSG00000164880	11.6068	11.0315	INTS1	gain	1
ENSG00000198517	6.77342	5.65699	MAFK	gain	1
ENSG00000164855	3.58575	3.63906	TMEM184A	gain	1
ENSG00000157778	9.62889	8.60976	PSMG3	gain	1
ENSG00000230444	2.42612	2.42612	TFAMP1	gain	1
ENSG00000225968	7.80152	9.0939	ELFN1	gain	1
ENSG00000002822	9.30381	9.12198	MAD1L1	gain	1
ENSG00000122687	9.37559	8.85122	FTSJ2	gain	1
ENSG00000106268	8.14569	8.58475	NUDT1	gain	1
ENSG00000106266	9.30046	7.98677	SNX8	gain	1
ENSG00000182851	2.42612	2.42612	GPIHBP1	gain	1
ENSG00000264668	2.95581	2.42612	ZFP41	gain	1
ENSG00000250571	7.93283	7.55329	GLI4	gain	1
ENSG00000185730	7.52541	7.56357	ZNF696	gain	1
ENSG00000184428	8.59446	8.59981	TOP1MT	gain	1
ENSG00000158106	8.96401	9.34093	RHPN1	gain	1
ENSG00000182759	3.69009	3.63906	MAFA	gain	1
ENSG00000014164	7.94576	8.00951	ZC3H3	gain	1
ENSG00000104518	4.59749	4.96853	GSDMD	gain	1
ENSG00000204839	6.18247	5.76893	C8orf73	gain	1
ENSG00000147813	5.85484	5.6953	NAPRT1	gain	1
ENSG00000104529	11.6145	11.3177	EEF1D	gain	1
ENSG00000179886	7.31561	6.52889	TIGD5	gain	1
ENSG00000104524	9.65535	8.11812	PYCRL	gain	1
ENSG00000104522	10.4825	8.14575	TSTA3	gain	1
ENSG00000183309	10.0852	9.83236	ZNF623	gain	1
ENSG00000261516	2.42612	2.42612	ZNF707	gain	1
ENSG00000260463	2.42612	2.42612	MAPK15	gain	1
ENSG00000261380	2.42612	2.42612	FAM83H	gain	1
ENSG00000260968	2.42612	2.42612	SCRIB	gain	1
ENSG00000260485	2.42612	2.42612	PUF60	gain	1
ENSG00000260533	2.42612	2.42612	NRBP2	gain	1
ENSG00000261150	2.42612	2.42612	EPPK1	gain	1
ENSG00000169583	3.17113	3.9646	CLIC3	gain	1
ENSG00000107331	10.6312	9.92694	ABCA2	gain	1
ENSG00000180539	4.02716	5.25509	C9orf139	gain	1
ENSG00000180549	3.17113	3.42579	FUT7	gain	1
ENSG00000107281	10.3486	9.74476	NPDC1	gain	1
ENSG00000054179	3.3337	2.42612	ENTPD2	gain	1
ENSG00000197355	9.17806	6.74353	UAP1L1	gain	1
ENSG00000177239	11.4885	10.3529	MAN1B1	gain	1
ENSG00000176978	10.442	7.77304	DPP7	gain	1
ENSG00000176884	3.69009	2.42612	GRIN1	gain	1
ENSG00000184709	2.42612	2.42612	LRRC26	gain	1
ENSG00000176248	9.12034	8.80865	ANAPC2	gain	1
ENSG00000176101	9.38194	8.08282	SSNA1	gain	1
ENSG00000187713	9.44851	8.48012	TMEM203	gain	1
ENSG00000188566	9.02413	8.87618	NDOR1	gain	1
ENSG00000212864	4.34464	3.81416	RNF208	gain	1
ENSG00000197191	5.50078	5.35491	C9orf169	gain	1
ENSG00000198569	4.39937	5.61761	SLC34A3	gain	1
ENSG00000188163	4.39937	5.6953	FAM166A	gain	1
ENSG00000197768	3.95202	5.35491	C9orf173	gain	1
ENSG00000188986	10.315	9.6611	COBRA1	gain	1
ENSG00000198435	5.77916	8.41916	NRARP	gain	1
ENSG00000187609	7.57619	8.12507	EXD3	gain	1
ENSG00000188747	3.46864	4.51824	NOXA1	gain	1
ENSG00000188833	2.42612	2.42612	ENTPD8	gain	1
ENSG00000165802	11.4276	9.58998	NELF	gain	1
ENSG00000130653	5.79846	5.80435	PNPLA7	gain	1
ENSG00000182154	9.26653	7.80805	MRPL41	gain	1
ENSG00000148399	9.49026	9.27366	WDR85	gain	1
ENSG00000165724	9.07206	8.13889	ZMYND19	gain	1
ENSG00000197070	8.69992	8.45273	ARRDC1	gain	1
ENSG00000182378	9.05626	9.69655	PLCXD1	gain	1
ENSG00000178605	9.46655	8.34363	GTPBP6	gain	1
ENSG00000167393	8.39847	8.91281	PPP2R3B	gain	1
