# Supplementary material for: Characterization of brain tumor initiating cells isolated from an animal model of CNS primitive neuroectodermal tumors
Source: Oncotarget. 2018 Feb 9;9(17):13733–47. doi: 10.18632/oncotarget.24460 (PMC5862611; doi:10.18632/oncotarget.24460)
Supplement: Supplementary file 4 [file oncotarget-09-13733-s004.xlsx]

## Sheet: LCAS-RTL(138)
Ensembl:	LCAS-RTL(138) normalized expression	LCAS-R normalization expression	gene	CNV	CNV
ENSG00000148444	8.8589	8.62946	COMMD3	gain	2
ENSG00000168283	10.0513	10.0708	BMI1	gain	2
ENSG00000185201	10.4665	10.995	IFITM2	gain	2
ENSG00000185885	10.7665	12.4641	IFITM1	gain	2
ENSG00000142089	11.2053	13.202	IFITM3	gain	2
ENSG00000182272	9.71552	9.46946	B4GALNT4	gain	2
ENSG00000184363	3.41072	2.42612	PKP3	gain	2
ENSG00000185187	6.97583	4.68588	SIGIRR	gain	2
ENSG00000142186	10.0501	9.36169	SCYL1	gain	1
ENSG00000168056	8.78422	7.80805	LTBP3	gain	1
ENSG00000173465	7.90449	7.40102	SSSCA1	gain	1
ENSG00000176973	6.88328	6.72529	FAM89B	gain	1
ENSG00000173442	8.01024	8.14575	EHBP1L1	gain	1
ENSG00000173338	3.79393	4.09741	KCNK7	gain	1
ENSG00000173327	9.79514	9.15634	MAP3K11	gain	1
ENSG00000126838	5.83487	6.59069	PZP	loss	-1
ENSG00000013573	10.117	9.78264	DDX11	loss	-1
ENSG00000111796	3.98796	4.68588	KLRB1	loss	-1
ENSG00000069493	7.396	8.01701	CLEC2D	loss	-1
ENSG00000137877	6.88328	5.20235	SPTBN5	gain	1
ENSG00000103197	10.9878	10.7661	TSC2	gain	1
ENSG00000008710	11.1683	10.5711	PKD1	gain	1
ENSG00000167964	7.19694	6.64993	RAB26	gain	1
ENSG00000206630	3.79393	4.09741	SNORD60	gain	1
ENSG00000131653	10.6459	10.1134	TRAF7	gain	1
ENSG00000167971	6.25336	6.57038	CASKIN1	gain	1
ENSG00000183549	3.41072	2.42612	ACSM5	loss	-1
ENSG00000183747	4.36622	4.90323	ACSM2A	loss	-1
ENSG00000066813	4.07378	4.09741	ACSM2B	loss	-1
ENSG00000103494	9.99843	9.86804	RPGRIP1L	gain	1
ENSG00000140718	9.97872	10.3632	FTO	gain	1
ENSG00000177508	6.74981	7.88386	IRX3	gain	1
ENSG00000176842	7.57086	8.34958	IRX5	gain	1
ENSG00000159387	3.89519	5.20235	IRX6	gain	1
ENSG00000160551	13.6692	13.1225	TAOK1	gain	1
ENSG00000168792	7.84039	7.13735	ABHD15	gain	1
ENSG00000167543	8.76709	8.65852	TP53I13	gain	1
ENSG00000108262	10.3809	9.9662	GIT1	gain	1
ENSG00000198720	8.55054	8.44163	ANKRD13B	gain	1
ENSG00000167549	6.18585	5.40226	CORO6	gain	1
ENSG00000030582	10.719	10.2596	GRN	gain	1
ENSG00000161682	8.39192	7.76415	FAM171A2	gain	1
ENSG00000005961	5.23794	6.25099	ITGA2B	gain	1
ENSG00000185624	12.6469	11.6279	P4HB	gain	1
ENSG00000141522	10.6806	9.95062	ARHGDIA	gain	1
ENSG00000141552	9.70356	9.37634	ANAPC11	gain	1
ENSG00000183979	2.42612	3.13991	NPB	gain	1
ENSG00000185813	9.13077	8.6489	PCYT2	gain	1
ENSG00000187531	8.37694	7.76415	SIRT7	gain	1
ENSG00000197063	9.56835	8.91683	MAFG	gain	1
ENSG00000183010	10.0513	10.2015	PYCR1	gain	1
ENSG00000185105	3.68202	3.13991	MYADML2	gain	1
ENSG00000185269	3.2351	3.42579	NOTUM	gain	1
ENSG00000169696	8.59329	8.78689	ASPSCR1	gain	1
ENSG00000169689	8.33879	7.79938	STRA13	gain	1
ENSG00000169683	7.94061	7.23071	LRRC45	gain	1
ENSG00000169750	9.39147	8.98341	RAC3	gain	1
ENSG00000169738	9.267	9.35283	DCXR	gain	1
ENSG00000169733	8.93758	8.66331	RFNG	gain	1
ENSG00000169727	10.881	10.3895	GPS1	gain	1
ENSG00000169718	9.88258	9.6149	DUS1L	gain	1
ENSG00000169710	13.4566	13.1908	FASN	gain	1
ENSG00000172270	12.2017	11.8639	BSG	gain	1
ENSG00000099822	5.27137	4.42552	HCN2	gain	1
ENSG00000099821	9.45168	9.07964	POLRMT	gain	1
ENSG00000070388	4.70721	4.76233	FGF22	gain	1
ENSG00000070423	8.58354	7.79065	RNF126	gain	1
ENSG00000070404	6.78436	7.06675	FSTL3	gain	1
ENSG00000099864	9.69755	9.4502	PALM	gain	1
ENSG00000099812	3.98796	3.63906	C19orf21	gain	1
ENSG00000011304	12.2669	12.003	PTBP1	gain	1
ENSG00000129951	7.0439	7.62379	LPPR3	gain	1
ENSG00000186652	2.42612	2.42612	PRG2	gain	1
ENSG00000115268	10.8324	10.6683	RPS15	gain	2
ENSG00000115266	10.0045	9.78264	APC2	gain	2
ENSG00000119559	9.09232	8.3673	C19orf25	gain	2
ENSG00000115257	6.11499	7.17811	PCSK4	gain	2
ENSG00000133246	4.75631	4.96853	PRAM1	gain	1
ENSG00000133250	4.93646	5.35491	ZNF414	gain	1
ENSG00000262149	2.42612	2.42612	MYO1F	gain	1
ENSG00000080573	6.76142	6.3734	COL5A3	loss	-1
ENSG00000080511	2.42612	2.42612	RDH8	loss	-1
ENSG00000130813	6.82917	7.09541	C19orf66	loss	-1
ENSG00000186510	3.55613	3.81416	CLCNKA	loss	-1
ENSG00000184908	3.89519	3.81416	CLCNKB	loss	-1
ENSG00000185519	3.89519	3.81416	FAM131C	loss	-1
ENSG00000142627	10.3028	9.99875	EPHA2	loss	-1
ENSG00000203618	2.42612	2.42612	GP1BB	gain	2
ENSG00000184058	5.33593	4.68588	TBX1	gain	2
ENSG00000188130	10.5747	9.82384	MAPK12	gain	1
ENSG00000185386	9.94991	9.6394	MAPK11	gain	1
ENSG00000196576	12.2163	11.3618	PLXNB2	gain	1
ENSG00000115042	9.26293	9.36169	FAHD2A	loss	-1
ENSG00000144015	3.00185	5.5354	TRIM43	loss	-1
ENSG00000186281	5.92069	6.05981	GPAT2	loss	-1
ENSG00000196912	9.00733	9.19652	ANKRD36B	loss	-1
ENSG00000145113	3.2351	2.42612	MUC4	gain	1
ENSG00000215045	3.89519	3.9646	GRID2IP	gain	1
ENSG00000136247	9.30706	8.83858	ZDHHC4	gain	1
ENSG00000146576	8.52698	8.03189	C7orf26	gain	1
ENSG00000236609	7.95076	6.83141	ZNF853	gain	1
ENSG00000164867	6.26975	6.27633	NOS3	gain	2
ENSG00000181652	4.36622	5.49241	ATG9B	gain	2
ENSG00000197150	9.6265	9.31074	ABCB8	gain	2
ENSG00000147697	4.29937	4.09741	GSDMC	loss	-1
ENSG00000153310	10.0513	10.6211	FAM49B	loss	-1
ENSG00000153317	9.64068	10.5888	ASAP1	loss	-1
ENSG00000155897	4.60318	5.57711	ADCY8	loss	-1
ENSG00000160972	7.59049	7.13735	PPP1R16A	gain	1
ENSG00000167701	5.27137	5.87265	GPT	gain	1
ENSG00000167700	6.84015	6.84835	MFSD3	gain	1
ENSG00000160957	8.8856	8.67283	RECQL4	gain	1
ENSG00000160959	9.00489	8.97573	LRRC14	gain	1
ENSG00000254402	2.42612	2.42612	LRRC24	gain	1
ENSG00000213563	7.32747	7.47916	C8orf82	gain	1
ENSG00000198169	9.17691	9.25476	ZNF251	gain	1
ENSG00000196378	7.62261	7.31838	ZNF34	gain	1
ENSG00000161016	13.77	13.0685	RPL8	gain	1
ENSG00000197363	7.98576	7.98677	ZNF517	gain	1
ENSG00000147789	9.27308	9.15634	ZNF7	gain	1
ENSG00000170619	7.85127	7.56357	COMMD5	gain	1
ENSG00000196150	8.6904	8.91281	ZNF250	gain	1
ENSG00000170631	8.10876	8.19947	ZNF16	gain	1
ENSG00000182307	10.8664	10.2862	C8orf33	gain	1
ENSG00000165359	8.77568	9.3966	DDX26B	loss	-1
ENSG00000232478	2.42612	2.42612	CT45A1	loss	-1
ENSG00000242185	2.42612	2.42612	CT45A2	loss	-1
ENSG00000228836	2.42612	2.42612	CT45A4	loss	-1
ENSG00000232417	2.42612	2.42612	CT45A3	loss	-1
ENSG00000242284	3.41072	3.9646	CT45A5	loss	-1
ENSG00000226907	7.27989	7.80805	CT45A6	loss	-1
ENSG00000181433	2.42612	2.42612	SAGE1	loss	-1
ENSG00000071553	10.5143	10.2276	ATP6AP1	gain	1
ENSG00000057608	12.7601	12.7689	GDI2	gain	1
ENSG00000203879	12.1011	11.9084	GDI1	gain	1
ENSG00000071859	8.76996	8.2126	FAM50A	gain	1
ENSG00000130827	10.3667	9.49384	PLXNA3	gain	1
